# Supplementary material for: Lactulose Modulates the Structure of Gut Microbiota and Alleviates Colitis-Associated Tumorigenesis
Source: Nutrients. 2022 Feb 3;14(3):649. doi: 10.3390/nu14030649 (PMC8840163; doi:10.3390/nu14030649)
Supplement: Supplementary file 1 [file nutrients-14-00649-s001.zip]

Archive with 2 entries (2 files):
- nutrients-1570025-supplementary.pdf
- nutrients-1570025-supplementary.xlsx
