# Supplementary material for: Lactulose Modulates the Structure of Gut Microbiota and Alleviates Colitis-Associated Tumorigenesis
Source: Nutrients. 2022 Feb 3;14(3):649. doi: 10.3390/nu14030649 (PMC8840163; doi:10.3390/nu14030649)
Supplement: Supplementary file 1 [file nutrients-14-00649-s001.zip › nutrients-1570025-supplementary.xlsx]

## Sheet: Table S1
	# Pathway	AOM/DSS group mean relative abundance(%)	Control group mean relative abundance(%)	p-values
1	GLCMANNANAUT-PWY: superpathway of N-acetylglucosamine, N-acetylmannosamine and N-acetylneuraminate degradation	0.10053	0.059491	0.00120499
2	HEMESYN2-PWY: heme biosynthesis II (anaerobic)	0.0319665	0.0068344	0.0376469
3	P42-PWY: incomplete reductive TCA cycle	0.139407	0.0690334	0.0109076
4	P441-PWY: superpathway of N-acetylneuraminate degradation	0.203983	0.151075	0.0444862
5	PENTOSE-P-PWY: pentose phosphate pathway	0.176725	0.0925487	0.0379572
6	PWY-3481: superpathway of L-phenylalanine and L-tyrosine biosynthesis	0.00888613	0.00346571	0.00639154
7	PWY-5690: TCA cycle II (plants and fungi)	0.09706	0.0543886	0.0134907
8	PWY-5791: 1,4-dihydroxy-2-naphthoate biosynthesis II (plants)	0.0636165	0.0187164	0.0247757
9	PWY-5837: 1,4-dihydroxy-2-naphthoate biosynthesis I	0.0636165	0.0187164	0.0247757
10	PWY-5863: superpathway of phylloquinol biosynthesis	0.047306	0.0199212	0.0415478
11	PWY-5897: superpathway of menaquinol-11 biosynthesis	0.159647	0.0539338	0.0300794
12	PWY-5898: superpathway of menaquinol-12 biosynthesis	0.159647	0.0539338	0.0300794
13	PWY-5899: superpathway of menaquinol-13 biosynthesis	0.159647	0.0539338	0.0300794
14	PWY-6163: chorismate biosynthesis from 3-dehydroquinate	1.05801	0.959402	0.0297912
15	PWY-6628: superpathway of L-phenylalanine biosynthesis	0.328166	0.281796	0.00478718
16	PWY-6731: starch degradation III	0.0245451	0.015389	0.0262053
17	PWY-7279: aerobic respiration II (cytochrome c) (yeast)	0.00179507	0.000426846	0.0469878
18	PWY-7282: 4-amino-2-methyl-5-phosphomethylpyrimidine biosynthesis (yeast)	0.280967	0.0759391	0.00719729
19	PWY-7560: methylerythritol phosphate pathway II	0.755696	0.629549	0.0483677
20	PWY0-845: superpathway of pyridoxal 5'-phosphate biosynthesis and salvage	0.266567	0.0389648	0.0175346
21	PWY66-398: TCA cycle III (animals)	0.0541919	0.0223584	0.0213694
22	PYRIDNUCSAL-PWY: NAD salvage pathway I	0.0717603	0.0523948	0.00147623
23	PYRIDOXSYN-PWY: pyridoxal 5'-phosphate biosynthesis I	0.263516	0.0358446	0.0156279
24	TCA: TCA cycle I (prokaryotic)	0.139476	0.0851127	0.00612328
25	COBALSYN-PWY: adenosylcobalamin salvage from cobinamide I	0.115083	0.154556	0.0157599
26	HISTSYN-PWY: L-histidine biosynthesis	0.522631	0.620635	0.000495254
27	HSERMETANA-PWY: L-methionine biosynthesis III	0.373712	0.531663	0.0213395
28	PWY-3001: superpathway of L-isoleucine biosynthesis I	0.652602	0.712027	0.0330638
29	PWY-6151: S-adenosyl-L-methionine cycle I	0.8988	1.09727	0.0159142
30	PWY-6562: norspermidine biosynthesis	0.0103464	0.013866	0.0127468
31	PWY-6565: superpathway of polyamine biosynthesis III	0.0106833	0.0143591	0.0134076
32	PWY-6953: dTDP-3-acetamido-3,6-dideoxy-&alpha;-D-galactose biosynthesis	0.0193629	0.0323151	0.0449537
33	PWY-7187: pyrimidine deoxyribonucleotides de novo biosynthesis II	0.575509	0.670439	0.0348222
34	PWY-7199: pyrimidine deoxyribonucleosides salvage	0.44152	0.508579	0.0120706
35	PWY-724: superpathway of L-lysine, L-threonine and L-methionine biosynthesis II	0.716009	0.779484	0.0104028
36	PWY-7316: dTDP-N-acetylviosamine biosynthesis	0.0562295	0.0765548	0.0323288
37	PWY-7317: superpathway of dTDP-glucose-derived O-antigen building blocks biosynthesis	0.00492211	0.00889174	0.0250456
38	PWY-7323: superpathway of GDP-mannose-derived O-antigen building blocks biosynthesis	0.382904	0.438113	0.000518123
39	PWY-7456: mannan degradation	0.292976	0.31939	0.0338869
40	THRESYN-PWY: superpathway of L-threonine biosynthesis	0.572958	0.627936	0.0267274

## Sheet: Table S2
Table S1 Different metabolic pathways between control and AOM/DSS groups by t-test.
Pathway	Mean relative abundance in control group(%)	standard deviation in control group (%)	Mean relative abundance in AOM/DSS group(%)	standard deviation in AOM/DSS group (%)	p-values
RIBOSYN2-PWY: flavin biosynthesis I (bacteria and plants)	0.417788	0.0397916	0.526999	0.0386968	0.00432508
PWY-5028: L-histidine degradation II	0.00909138	0.00433375	0.00216727	0.00209024	0.0205697
ARGININE-SYN4-PWY: L-ornithine de novo biosynthesis	0.12678	0.00938939	0.10862	0.00926765	0.0249427
PRPP-PWY: superpathway of histidine, purine, and pyrimidine biosynthesis	0.329572	0.0892787	0.446877	0.0479774	0.0493195
ALLANTOINDEG-PWY: superpathway of allantoin degradation in yeast	0.0109094	0.00497462	0.00272714	0.00223222	0.0170377
HISTSYN-PWY: L-histidine biosynthesis	0.565434	0.028165	0.515502	0.0100496	0.0102401
PWY-6168: flavin biosynthesis III (fungi)	0.824517	0.0885412	0.980046	0.0876951	0.0371693
PWY-6562: norspermidine biosynthesis	0.0145758	0.000965742	0.00996331	0.00330817	0.0280647
PWY-6565: superpathway of polyamine biosynthesis III	0.0151269	0.000995479	0.0102988	0.00353054	0.0300655
PWY-7234: inosine-5'-phosphate biosynthesis III	0.129889	0.0505514	0.270784	0.0859666	0.0223015
PWY0-1261: anhydromuropeptides recycling	0.120719	0.0220532	0.0863333	0.0136165	0.0291028

## Sheet: Table S3
Table S2 Different metabolic pathways between control and AOM/DSS+lactulose groups by t-test.
Pathway	Mean relative abundance in control group(%)	standard deviation in control group (%)	Mean relative abundance in AOM/DSS+lactulose group(%)	standard deviation in AOM/DSS+lactulose group (%)	p-values
GLCMANNANAUT-PWY: superpathway of N-acetylglucosamine, N-acetylmannosamine and N-acetylneuraminate degradation	0.068084	0.00355722	0.0962871	0.0131249	0.00321776
PWY-6953: dTDP-3-acetamido-3,6-dideoxy-&alpha;-D-galactose biosynthesis	0.0214157	0.00489881	0.0300499	0.00283746	0.0158138
PWY-7013: L-1,2-propanediol degradation	0.0237971	0.0112342	0.0685647	0.0244152	0.0103622
PWY-7237: myo-, chiro- and scillo-inositol degradation	0.048903	0.0195404	0.0979796	0.0359884	0.0433898
FERMENTATION-PWY: mixed acid fermentation	0.0489202	0.0244418	0.0118111	0.0016844	0.0163259
GLYCOCAT-PWY: glycogen degradation I (bacterial)	0.0169845	0.00182827	0.0130017	0.00169956	0.0127841
GLYCOL-GLYOXDEG-PWY: superpathway of glycol metabolism and degradation	0	0	0.0024829	0.000792502	0.000241493
GLYOXYLATE-BYPASS: glyoxylate cycle	0.00042911	0.000533992	0.00279366	0.00145961	0.0159966
HEME-BIOSYNTHESIS-II: heme biosynthesis I (aerobic)	0.0084681	0.00146137	0.00475707	0.00119917	0.00438014
HEMESYN2-PWY: heme biosynthesis II (anaerobic)	0.0132634	0.00468503	0.00474638	0.00339416	0.0185856
LYSINE-AMINOAD-PWY: L-lysine biosynthesis IV	0.00729301	0.00111615	0.00177248	0.00226348	0.00236477
P23-PWY: reductive TCA cycle I	0.0128128	0.00517404	0.00319698	0.00392197	0.0180874
P441-PWY: superpathway of N-acetylneuraminate degradation	0.169815	0.00690555	0.214365	0.0232167	0.00623245
PHOSLIPSYN-PWY: superpathway of phospholipid biosynthesis I (bacteria)	0.356564	0.0263958	0.420194	0.00877887	0.00181423
POLYAMINSYN3-PWY: superpathway of polyamine biosynthesis II	0.0110815	0.00454836	0.0026336	0.00190322	0.00899708
PROPFERM-PWY: L-alanine fermentation to propanoate and acetate	0.00682688	0.00331658	0.0119028	0.00208883	0.0321106
PWY-1622: formaldehyde assimilation I (serine pathway)	0.00353907	0.00707813	0.0161039	0.00196386	0.00907329
PWY-181: photorespiration	0.00495323	0.00990645	0.0264208	0.00352167	0.00351612
PWY-3481: superpathway of L-phenylalanine and L-tyrosine biosynthesis	0.00479869	0.000969584	0.00274062	0.00107814	0.0218545
PWY-5022: 4-aminobutanoate degradation V	0.0107258	0.00499088	0.0214688	0.00330797	0.00710097
PWY-5028: L-histidine degradation II	0.00909138	0.00433375	0.00117003	0.00146598	0.00853134
PWY-5306: superpathway of thiosulfate metabolism (Desulfovibrio sulfodismutans)	0.00105744	0.00105019	0.00276314	0.00094033	0.0418479
PWY-5384: sucrose degradation IV (sucrose phosphorylase)	0.0677182	0.0209121	0.0342586	0.00929134	0.0191627
PWY-5659: GDP-mannose biosynthesis	0.47175	0.0115685	0.43336	0.0246051	0.0223594
PWY-5667: CDP-diacylglycerol biosynthesis I	0.985439	0.0377048	0.890934	0.0424408	0.0103942
PWY-5677: succinate fermentation to butanoate	0.0134922	0.0043187	0.0231197	0.00294441	0.00618491
PWY-5910: superpathway of geranylgeranyldiphosphate biosynthesis I (via mevalonate)	0.00122976	0.0010472	0	0	0.0467785
PWY-5913: TCA cycle VI (obligate autotrophs)	0.0285291	0.0173468	0.00603111	0.00087284	0.0320815
PWY-5918: superpathay of heme biosynthesis from glutamate	0.0198737	0.00316199	0.0115745	0.00285252	0.00455955
PWY-5920: superpathway of heme biosynthesis from glycine	0.00851255	0.00317162	0.00133919	0.00177937	0.00426574
PWY-6147: 6-hydroxymethyl-dihydropterin diphosphate biosynthesis I	0.216368	0.0305661	0.285237	0.0451214	0.0354047
PWY-6151: S-adenosyl-L-methionine cycle I	1.10886	0.0371914	1.0129	0.0711257	0.0437623
PWY-6435: 4-hydroxybenzoate biosynthesis V	0.0264987	0.00592738	0.0385341	0.00507969	0.0150362
PWY-6470: peptidoglycan biosynthesis V (&beta;-lactam resistance)	0.0104947	0.00325948	0	0	0.000200529
PWY-6471: peptidoglycan biosynthesis IV (Enterococcus faecium)	0.026247	0.00484728	0.017913	0.0025018	0.0156863
PWY-6545: pyrimidine deoxyribonucleotides de novo biosynthesis III	0.259056	0.0379072	0.328913	0.0450138	0.0449577
PWY-6549: L-glutamine biosynthesis III	0.0556391	0.0170737	0.0254228	0.0109685	0.0176554
PWY-6595: superpathway of guanosine nucleotides degradation (plants)	0.0604948	0.00706044	0.0356001	0.00875012	0.00220197
PWY-6641: superpathway of sulfolactate degradation	0.00591985	0.002773	0.0110952	0.00251802	0.0245469
PWY-6749: CMP-legionaminate biosynthesis I	0.144817	0.0113531	0.125297	0.0120838	0.0463484
PWY-6897: thiamin salvage II	0.405229	0.0435342	0.4665	0.0235481	0.0383605
PWY-7282: 4-amino-2-methyl-5-phosphomethylpyrimidine biosynthesis (yeast)	0.0164779	0.00880748	0.0639339	0.0332951	0.0248339
PWY-7332: superpathway of UDP-N-acetylglucosamine-derived O-antigen building blocks biosynthesis	0.0232579	0.00593581	0.0139714	0.00342423	0.0266449
PWY-7456: mannan degradation	0.301892	0.0134754	0.253368	0.0288079	0.0157869
PWY-7539: 6-hydroxymethyl-dihydropterin diphosphate biosynthesis III (Chlamydia)	0.205062	0.0280493	0.265387	0.0365273	0.0306633
PWY-7616: methanol oxidation to carbon dioxide	0.00353406	0.00242619	0.000491879	0.000441848	0.0388795
PWY-922: mevalonate pathway I	0.000872207	0.000743294	0	0	0.0469099
PWY0-1298: superpathway of pyrimidine deoxyribonucleosides degradation	0.210469	0.0466088	0.119831	0.0317576	0.0123471
PWY0-1319: CDP-diacylglycerol biosynthesis II	0.985579	0.0377847	0.890934	0.0424408	0.0103658
PWY0-1415: superpathway of heme biosynthesis from uroporphyrinogen-III	0.00647518	0.00246426	0.00100701	0.00133802	0.00454369
PWY0-1479: tRNA processing	0.114864	0.0127893	0.139353	0.0101292	0.0170178
PWY0-41: allantoin degradation IV (anaerobic)	0.0031101	0.001246	0.00159949	0.000372334	0.0486743
PWY0-845: superpathway of pyridoxal 5'-phosphate biosynthesis and salvage	0.00537534	0.00508583	0.0289152	0.0166304	0.0267749
PWY4FS-7: phosphatidylglycerol biosynthesis I (plastidic)	0.201468	0.0155068	0.259179	0.0230775	0.0032028
PWY4FS-8: phosphatidylglycerol biosynthesis II (non-plastidic)	0.201468	0.0155068	0.259179	0.0230775	0.0032028
PYRIDOXSYN-PWY: pyridoxal 5'-phosphate biosynthesis I	0.00542918	0.00328972	0.0235047	0.0136477	0.0328645
RHAMCAT-PWY: L-rhamnose degradation I	0.282216	0.0518824	0.380793	0.0335296	0.0127736

## Sheet: Table S4
Table S3 Different metabolic pathways between AOM/DSS and AOM/DSS+lactulose groups by t-test.
Pathway	Mean relative abundance in AOM/DSS group(%)	standard deviation in AOM/DSS group (%)	Mean relative abundance in AOM/DSS+lactulose group(%)	standard deviation in AOM/DSS+lactulose group (%)	p-values
PWY-6470: peptidoglycan biosynthesis V (&beta;-lactam resistance)	0.00873037	0.00132926	0	0	1.07328e-06
GLYCOL-GLYOXDEG-PWY: superpathway of glycol metabolism and degradation	0.000254868	0.000509736	0.0024829	0.000792502	0.00148477
PWY-5920: superpathway of heme biosynthesis from glycine	0.0121182	0.00320701	0.00133919	0.00177937	0.000370843
PWY0-1415: superpathway of heme biosynthesis from uroporphyrinogen-III	0.00929805	0.00248732	0.00100701	0.00133802	0.000373751
GLCMANNANAUT-PWY: superpathway of N-acetylglucosamine, N-acetylmannosamine and N-acetylneuraminate degradation	0.074619	0.00493816	0.0962871	0.0131249	0.0148816
PWY-6641: superpathway of sulfolactate degradation	0.00294261	0.00178989	0.0110952	0.00251802	0.000748169
LYSINE-AMINOAD-PWY: L-lysine biosynthesis IV	0.0057801	0.00143996	0.00177248	0.00226348	0.017393
PWY-7013: L-1,2-propanediol degradation	0.0183527	0.00946544	0.0685647	0.0244152	0.0049821
PWY-181: photorespiration	0.0062866	0.00776135	0.0264208	0.00352167	0.00149308
RIBOSYN2-PWY: flavin biosynthesis I (bacteria and plants)	0.526999	0.0386968	0.452605	0.0279408	0.0142867
PWY-6595: superpathway of guanosine nucleotides degradation (plants)	0.0515144	0.00843862	0.0356001	0.00875012	0.0307322
P441-PWY: superpathway of N-acetylneuraminate degradation	0.175016	0.0143925	0.214365	0.0232167	0.0204785
POLYAMINSYN3-PWY: superpathway of polyamine biosynthesis II	0.0097933	0.00239293	0.0026336	0.00190322	0.00157502
PWY-1622: formaldehyde assimilation I (serine pathway)	0.00418029	0.00513331	0.0161039	0.00196386	0.00248204
PWY-6545: pyrimidine deoxyribonucleotides de novo biosynthesis III	0.236458	0.0162399	0.328913	0.0450138	0.00478125
ARGININE-SYN4-PWY: L-ornithine de novo biosynthesis	0.10862	0.00926765	0.133069	0.00953388	0.00624124
PWY-7237: myo-, chiro- and scillo-inositol degradation	0.0357483	0.0099266	0.0979796	0.0359884	0.0103241
GOLPDLCAT-PWY: superpathway of glycerol degradation to 1,3-propanediol	0.031203	0.00907877	0.0550327	0.0137912	0.0203082
PWY-6309: L-tryptophan degradation XI (mammalian, via kynurenine)	0.000703378	0.000678749	0.00278387	0.000983229	0.00828654
ALLANTOINDEG-PWY: superpathway of allantoin degradation in yeast	0.00272714	0.00223222	0.00651777	0.00228369	0.0449645
ANAEROFRUCAT-PWY: homolactic fermentation	0.625774	0.0120498	0.700855	0.0561555	0.0309115
ANAGLYCOLYSIS-PWY: glycolysis III (from glucose)	0.996967	0.0227793	0.944782	0.0342636	0.0348906
BRANCHED-CHAIN-AA-SYN-PWY: superpathway of branched amino acid biosynthesis	0.823961	0.0676413	0.951272	0.032368	0.00942239
COA-PWY: coenzyme A biosynthesis I	0.618646	0.0285374	0.561465	0.0400462	0.0484911
CRNFORCAT-PWY: creatinine degradation I	0.00308206	0.00210365	0.00887669	0.00117928	0.00134597
DTDPRHAMSYN-PWY: dTDP-L-rhamnose biosynthesis I	0.967899	0.122296	0.787651	0.0502095	0.0259715
FERMENTATION-PWY: mixed acid fermentation	0.0302504	0.00975688	0.0118111	0.0016844	0.00583223
GALACTARDEG-PWY: D-galactarate degradation I	0.010911	0.00341259	0.0152275	0.000900836	0.0401898
GLUCARGALACTSUPER-PWY: superpathway of D-glucarate and D-galactarate degradation	0.010911	0.00341259	0.0152275	0.000900836	0.0401898
HEME-BIOSYNTHESIS-II: heme biosynthesis I (aerobic)	0.00982556	0.00321994	0.00475707	0.00119917	0.0184192
HOMOSER-METSYN-PWY: L-methionine biosynthesis I	0.228078	0.0218646	0.268267	0.0168945	0.0196217
ILEUSYN-PWY: L-isoleucine biosynthesis I (from threonine)	0.928645	0.0909352	1.07018	0.0527318	0.0273773
KETOGLUCONMET-PWY: ketogluconate metabolism	0.00015069	0.00030138	0.00331516	0.00259453	0.041652
MET-SAM-PWY: superpathway of S-adenosyl-L-methionine biosynthesis	0.363511	0.0335465	0.414074	0.0258388	0.0439806
METSYN-PWY: L-homoserine and L-methionine biosynthesis	0.379616	0.0295478	0.429037	0.0220496	0.0278839
NAGLIPASYN-PWY: lipid IVA biosynthesis	0.066008	0.0126344	0.0405376	0.0140941	0.027442
NONMEVIPP-PWY: methylerythritol phosphate pathway I	1.36888	0.0818824	1.24728	0.0370755	0.0268387
P162-PWY: L-glutamate degradation V (via hydroxyglutarate)	0.0576913	0.0120302	0.089533	0.0152264	0.0111589
P163-PWY: L-lysine fermentation to acetate and butanoate	0.0126999	0.00391452	0.0218182	0.00534034	0.0248963
P185-PWY: formaldehyde assimilation III (dihydroxyacetone cycle)	0.0846793	0.0406686	0.146363	0.0331901	0.046668
P221-PWY: octane oxidation	0.00505746	0.00281579	0.00954668	0.00135588	0.0207367
P23-PWY: reductive TCA cycle I	0.0131454	0.00479636	0.00319698	0.00392197	0.0123986
P562-PWY: myo-inositol degradation I	0.0151347	0.00392867	0.0326387	0.0129119	0.0319193
PANTOSYN-PWY: pantothenate and coenzyme A biosynthesis I	0.613261	0.0383159	0.541676	0.0359386	0.026033
PEPTIDOGLYCANSYN-PWY: peptidoglycan biosynthesis I (meso-diaminopimelate containing)	1.39403	0.0526342	1.31204	0.0309243	0.0276567
PROPFERM-PWY: L-alanine fermentation to propanoate and acetate	0.00608485	0.00231013	0.0119028	0.00208883	0.00573744
PWY-1269: CMP-3-deoxy-D-manno-octulosonate biosynthesis I	0.24445	0.0526916	0.181052	0.00961328	0.0454374
PWY-2941: L-lysine biosynthesis II	0.143503	0.0429789	0.282284	0.060677	0.00576427
PWY-3001: superpathway of L-isoleucine biosynthesis I	0.666566	0.0304769	0.745903	0.0405963	0.014105
PWY-4242: pantothenate and coenzyme A biosynthesis III	0.494835	0.0225339	0.443554	0.0301536	0.0260633
PWY-4981: L-proline biosynthesis II (from arginine)	0.101189	0.0346732	0.242005	0.0577686	0.00307949
PWY-5004: superpathway of L-citrulline metabolism	0.0159963	0.00361508	0.00407145	0.00601016	0.00935371
PWY-5103: L-isoleucine biosynthesis III	0.752346	0.0738789	0.878854	0.0268714	0.0122675
PWY-5306: superpathway of thiosulfate metabolism (Desulfovibrio sulfodismutans)	0.000631171	0.000560638	0.00276314	0.00094033	0.00457815
PWY-5347: superpathway of L-methionine biosynthesis (transsulfuration)	0.396208	0.025677	0.440859	0.0244855	0.0359812
PWY-5505: L-glutamate and L-glutamine biosynthesis	0.116997	0.0160355	0.141738	0.0088815	0.0271009
PWY-5659: GDP-mannose biosynthesis	0.524474	0.0614828	0.43336	0.0246051	0.0249929
PWY-5667: CDP-diacylglycerol biosynthesis I	0.992416	0.0506353	0.890934	0.0424408	0.0153018
PWY-5675: nitrate reduction V (assimilatory)	0.00796221	0.00295895	0.017864	0.00500745	0.00929405
PWY-5676: acetyl-CoA fermentation to butanoate II	0.161294	0.0228086	0.241057	0.0429718	0.0112033
PWY-5677: succinate fermentation to butanoate	0.0163661	0.00420038	0.0231197	0.00294441	0.0300288
PWY-5913: TCA cycle VI (obligate autotrophs)	0.0163059	0.00534058	0.00603111	0.00087284	0.00525577
PWY-5918: superpathay of heme biosynthesis from glutamate	0.0224555	0.00690439	0.0115745	0.00285252	0.0194972
PWY-6163: chorismate biosynthesis from 3-dehydroquinate	0.950327	0.043965	1.03268	0.0408397	0.0252563
PWY-6165: chorismate biosynthesis II (archaea)	0.0109552	0.00393162	0.0186695	0.00406646	0.0259388
PWY-6353: purine nucleotides degradation II (aerobic)	0.0932968	0.0358188	0.215748	0.0413675	0.0020679
PWY-6588: pyruvate fermentation to acetone	0.0174162	0.0030564	0.0394164	0.00920439	0.00190722
PWY-6606: guanosine nucleotides degradation II	0.0643843	0.00998399	0.120086	0.0247806	0.00312256
PWY-6731: starch degradation III	0.0174265	0.00258418	0.0102803	0.00120263	0.00103422
PWY-6897: thiamin salvage II	0.367335	0.0490028	0.4665	0.0235481	0.00651349
PWY-7003: glycerol degradation to butanol	0.0363451	0.00887302	0.0796994	0.0112493	0.000305274
PWY-7111: pyruvate fermentation to isobutanol (engineered)	0.724514	0.0891118	0.864889	0.0288769	0.0171473
PWY-7209: superpathway of pyrimidine ribonucleosides degradation	0.00170025	0.00208378	0.00467686	0.00147743	0.0481184
PWY-7323: superpathway of GDP-mannose-derived O-antigen building blocks biosynthesis	0.44128	0.0137505	0.387076	0.0185597	0.00155473
PWY-7332: superpathway of UDP-N-acetylglucosamine-derived O-antigen building blocks biosynthesis	0.0268863	0.0104808	0.0139714	0.00342423	0.0472221
PWY-7357: thiamin formation from pyrithiamine and oxythiamine (yeast)	0.284894	0.0630401	0.417167	0.0181125	0.00377065
PWY-7644: heparin degradation	0.00812879	0.00248584	0.00451934	0.000963338	0.0267492
PWY-7663: gondoate biosynthesis (anaerobic)	0.8398	0.0789527	0.681337	0.0652307	0.0147869
PWY0-1319: CDP-diacylglycerol biosynthesis II	0.992468	0.0506436	0.890934	0.0424408	0.0152721
PWY4FS-7: phosphatidylglycerol biosynthesis I (plastidic)	0.19281	0.0503779	0.259179	0.0230775	0.0434837
PWY4FS-8: phosphatidylglycerol biosynthesis II (non-plastidic)	0.19281	0.0503779	0.259179	0.0230775	0.0434837
PWYG-321: mycolate biosynthesis	0.741844	0.0622396	0.643386	0.0416762	0.0302306
SALVADEHYPOX-PWY: adenosine nucleotides degradation II	0.0472952	0.0198411	0.12836	0.027754	0.00144112
VALSYN-PWY: L-valine biosynthesis	0.928645	0.0909352	1.07018	0.0527318	0.0273773
